# Supplementary material for: The Provision of Private Healthcare Services in European Countries: Recent Data and Lessons for Universal Health Coverage in Other Settings
Source: Front Public Health. 2021 Mar 15;9:636750. doi: 10.3389/fpubh.2021.636750 (PMC8005513; doi:10.3389/fpubh.2021.636750)
Supplement: Supplementary file 1 [file Table_1.XLSX]

## Sheet: Sheet1
Source of Data by Country
note: when more recent country-specific reports were not available we used the 2010 Comparative Report, based on 2008 Data
Country	Publicly Owned Hospitals (2017)	Not-for-Profit Private Hospitals	For-Profit Privately Owned Hospitals	# of Bed in Publicly Owned Hospitals	# of Beds in Not-For-Profit Privately Owned Hospitals	# of Beds in For-Profit Privately Owned Hospitals	Dentists	Pharmacists	Delivery Svc	GPs	Additional Details	YEAR of most recent Data Source Used	Data Sources
Austria	147	39	85	45235	10697	8873	~80% private			6,600; most (62%) private	• The majority of dentists are self-employed and work in private practices outside hospitals (approximately 80% in 2015), either with or without a contract with a SHI fund. Employed dentists (approximately 20% in 2015) work mostly in hospitals or dental clinics. (P.132) • The majority of primary health care and specialized ambulatory care is provided by independently practicing physicians. In 201…	2018	Hospital Data: https://stats.oecd.org/Index.aspx?ThemeTreeId=9# Other • 2018 Health Sytems in Transition Report: http://www.euro.who.int/__data/assets/pdf_file/0009/382167/hit-austria-eng.pdf?ua=1
Belgium	40 (2018)	134 (2018)	0	16644	47779	0	Physicians are self-employed, as are most dentists, pharmacists and physiotherapists.	Physicians are self-employed, as are most dentists, pharmacists and physiotherapists.		Physicians are self-employed, as are most dentists, pharmacists and physiotherapists.	• Delivery of health care in Belgium is mainly private. Physicians are self-employed, as are most dentists, pharmacists and physiotherapists. (P.111) • Hospitals in Belgium are private non-profit-making (150, equal to 72%) or public institutions. (P.123) • Delivery of ambulatory care in Belgium is mainly private and based on the principles of independent medical practice, that is, independent med…	2010	Hospital Data: https://stats.oecd.org/Index.aspx?ThemeTreeId=9# Other • 2010 Health Systems in Transition: http://www.euro.who.int/__data/assets/pdf_file/0014/120425/E94245.PDF?ua=1 (report is from 2010)
Czechia	161	3	94	59603	253	10358	95% (?)	Almost all (99%) pharmacies in the Czech Republic are run as private enterprises	95% (?)	Approximately 95% of primary care services are provided by physicians working in private practice, usually as sole practitioners.	• Regulatory authority for primary care, which includes GPs, pediatricians, gynecologists, dentists, and pharmacists, is divided among the state, the regions, and health insurance fund. Approximately 95% of primary care services are provided by physicians working in private practice, usually as sole practitioners. • Secondary care services in the Czech Republic are offered mainly by private pract…	2009	Hospital Data: https://stats.oecd.org/Index.aspx?ThemeTreeId=9# Other • 2009 Health Systems in Transition http://www.euro.who.int/__data/assets/pdf_file/0010/97633/E92968.pdf?ua=1
Denmark				14088	643	306	62% private	Pharmacies are privately run			• In 2007 there were 5,300 dentists; 3,300 of them worked in private practice, while municipalities employed 1,800 • Pharmacies are privately run but under strict government regulation. In 2010, there were 3,646 pharmacists (Association of Danish Pharmacies, 2010).(P.97) • According to the Danish Psychological Association (Dansk Psykologforening), there were 6,600 registered psychologists in 2009…	2012	Hospital Data: https://stats.oecd.org/Index.aspx?ThemeTreeId=9# Other • 2012 Health Systems in Transition http://www.euro.who.int/__data/assets/pdf_file/0004/160519/e96442.pdf?ua=1
Estonia	20	3	7	5720	152	313	Dental care is one of the specialized medical care specialties in Estonia that may be delivered by companies or private entrepreneurs provided they have a licence to provide such care... As a result, both private health care providers and, to some extent, publicly owned hospitals deliver dental care.	Pharmaceuticals are distributed to the public through privately owned pharmacies		Primary care is the first level of contact with the health system and is provided by independent family doctors working solo or in groups and practicing on the basis of a practice list.	• Primary care is the first level of contact with the health system and is provided by independent family doctors working solo or in groups and practicing on the basis of a practice list. • Pharmaceuticals are distributed to the public through privately owned pharmacies • Health care provision has been almost completely decentralized since the passing of the Health Services Organization Act which…	2018	Hospital Data: https://stats.oecd.org/Index.aspx?ThemeTreeId=9# Other • 2018 Health Systems in Transition http://www.euro.who.int/__data/assets/pdf_file/0011/377417/hit-estonia-eng.pdf?ua=1
Finland	168	0	79	17258.1		813.9	More than half of Finland’s dentists, dental hygienists and dental assistants are working in the private sector, as the majority of services are provided there	Pharmacies are mainly privately owned by pharmacists		primary care is mostly private	• The use of private health care is partly reimbursed by NHI. It mainly comprises ambulatory care available in the larger cities. The private sector provides about 16% of outpatient visits to physicians, 41% of outpatient visits to dentists and 5% of inpatient care periods. • Pharmacies are mainly privately owned by pharmacists. Pharmacies are privately owned by pharmacists, but they cannot be ow…	2008	Hospital Data: https://stats.oecd.org/Index.aspx?ThemeTreeId=9# Other • 2008 Health System in Transition http://www.euro.who.int/__data/assets/pdf_file/0007/80692/E91937.pdf?ua=1
France	1364	680	1002	246395	56482	96988	Dental care in France is provided mainly by self-employed practitioners, who represent 91% of the roughly 41 000 practitioners in activity in 2009. The remaining 9% are salaried staff within health centres specialized in dental care (see Section 6.3.4) or in a hospital.	Drugs are dispensed by self-employed pharmacists	Finally, two-thirds of obstetric procedures are performed within public hospitals, while the private sector accounts for the remaining third, mainly within profit-making hospital (one-quarter of all obstetrical stays)	Primary care is mostly delivered in the ambulatory care sector by self-employed professionals while secondary care can be delivered both in the ambulatory and the hospital setting	• Acute medical care is mainly provided by public hospitals, which account for nearly two-thirds of acute medical care capacity (67% of medical beds and 50% of day-care beds) and are responsible for 65% of full-time episodes and 42% of day-care episodes. Private profit-making hospitals account for 25% of full-time beds and 40% of day-care beds, and they provide 27% of full-time episodes and 50% o…	2015	Hospital Data: https://stats.oecd.org/Index.aspx?ThemeTreeId=9# Other • 2015 Health Systems in Transition http://www.euro.who.int/__data/assets/pdf_file/0011/297938/France-HiT.pdf?ua=1) (2015)
Germany	785	970	1329	269448	191111	200889	Ambulatory health care is mainly provided by private for-profit providers		Ambulatory health care is mainly provided by private for-profit providers	Ambulatory health care is mainly provided by private for-profit providers	• In 2012, there were 2,017 hospitals with a total of 501,475 beds (6.2 beds per 1000; higher than any other EU country). Of these, 48% of beds were in publicly owned hospitals, 34% in private non-profit and 18% in private for-profit hospitals." • Germany has a mix of public hospitals, private non-profit hospitals and for-profit hospitals. Public hospitals are usually owned by local governments. …	2014	Hospital Data: https://stats.oecd.org/Index.aspx?ThemeTreeId=9# Other • 2014 Health Systems in Transition http://www.euro.who.int/__data/assets/pdf_file/0008/255932/HiT-Germany.pdf?ua=1
Greece	125	5	147	29495	894	14878	mostly private	Outpatient medicines are dispensed to patients mainly by private pharmacies.		mosty private	•The private sector includes profit-making hospitals, diagnostic centres and independent practices. A large part of the private sector enters into contracts with EOPYY, providing mainly primary/ambulatory care for the ESY. • A mix of public and private providers delivers ambulatory care. The three main sources are (i) ESY’s rural health centres and their health surgeries, policlinics and outpatie…	2017	Hospital Data: https://stats.oecd.org/Index.aspx?ThemeTreeId=9# Other • 2017 Health Systems in Transition http://www.euro.who.int/__data/assets/pdf_file/0006/373695/hit-greece-eng.pdf?ua=1
Hungary	132 (2011)	29 (2011)	12 (2011)	69,427 (2011)	2,055 (2011)	187 (2011)	Most dental services are available free of charge and are divided into primary care, specialist or out-of-hours services. Dental care is an area of health care in which private provision is predominant.	pharmaceutical industry was mostly privately owned as of April 2011		unclear: local admin responsible, can contract out or not.	• After two major waves of privatization and liberalization over the past 20 years – the first in the early 1990s and the second after 2006 – the pharmaceutical industry was mostly privately owned as of April 2011, with only a small segment of the supply chain in the public sector • In Hungary, private provision is dominant is dental care. • Private providers contracted by the NHIFA are family ph…	2011	Hospital Data: https://stats.oecd.org/Index.aspx?ThemeTreeId=9# Other • 2011 Health Systems in Transtion http://www.euro.who.int/__data/assets/pdf_file/0019/155044/e96034.pdf?ua=1
Iceland	8 (2018)	0 (2018)	0 (2018)	1052	0	0	Almost all dentists in Iceland are private practitioners.				• Most specialist outpatient care is provided by private practitioners working on their own or rented premises, sometimes in group practice. The private practitioners are the most rapidly growing part of the health care sector regarding volume. They work on a fee-for-service basis negotiated by the medical association and the health authorities. • Approximately 94% of rehabilitation services are …	2008	Hospital Data: https://stats.oecd.org/Index.aspx?ThemeTreeId=9# Other • 2003 Health Care Systems in Transition http://www.euro.who.int/__data/assets/pdf_file/0006/80844/e82881.pdf?ua=1
Ireland	14217 (2018)		19	11660	2461 (private beds in public facilities)	1292	private	private		private	• The private sector also plays a role in providing health care services to meet the overall health needs of the population. In total there were estimated to be 2128 GPs employed in Ireland in 2005 (OECD, 2006b). While there are some GPs who work exclusively in either the public or private sector, the majorityof GPs treat both private and public patients. Even GPs working solely in the private se…	2009	Hospital Data: https://stats.oecd.org/Index.aspx?ThemeTreeId=9# Other • 2009 Health Systems in Transition http://www.euro.who.int/__data/assets/pdf_file/0004/85306/E92928.pdf?ua=1
Italy	431	32	600	128483	7640	56425	Oral health care is provided mainly by private dentists and dental hygienists, organized in self-owned and small-size practices or bigger organizations involving different specialists, laboratories and technicians.	Both individual pharmacists and the government can be owners of a pharmacy.			• Primary care services are delivered by health districts, the operative branches of local health authorities. Over the last 15 years, there have been attempts to reorganize the delivery of primary care, with the objective of moving from the traditional model of GPs and other health professionals working in single practices to an integrated care model that connects different health care professio…	2014	Hospital Data: https://stats.oecd.org/Index.aspx?ThemeTreeId=9# Other • 2014 Health Systems in Transition http://www.euro.who.int/__data/assets/pdf_file/0003/263253/HiT-Italy.pdf?ua=1
Latvia	45	0	18	9718	0	1094	Almost all dental practices and pharmacies are private.	Almost all dental practices and pharmacies are private.		Primary care is provided by a network of GP practices, mostly private entrepreneurs, and few employed by health centres.	• Providers contracting with the NHS may be public or private; in the case of primary care they tend to be predominantly private; public or private in secondary care, and public in the case of tertiary care, with ownership concentrated at the state (national) or municipality (regional) level. • Primary care practices run by independent general practitioners (GPs) form the backbone of the primary …	2019	Hospital Data: https://stats.oecd.org/Index.aspx?ThemeTreeId=9# Other • 2019 Health Systems in Transition https://apps.who.int/iris/bitstream/handle/10665/331419/HiT-21-4-2019-eng.pdf
Lithuania	85	0	8	18394	0	154	estimated that in 1995 about 50% of dental care services were private		estimated that in 1995 about 20% of gynaecology services were provided privately	seems to be mostly gvt run by local municipalities	• Service delivery continues to be dominated by a large and mostly public hospitals sector but outpatient service delivery is increasingly mixed. • Inpatient services remain mostly publicly provided and the total number of beds, 7 per 1000 population, is well above the OECD average of 4.7. • Specialist outpatient care is delivered through the outpatient departments of hospitals or polyclinics, as…	2018	Hospital Data: https://stats.oecd.org/Index.aspx?ThemeTreeId=9# Other • https://www.oecd.org/health/health-systems/OECD-Reviews-of-Health-Systems-Lithuania-2018-Assessment-and-Recommendations.pdf • http://www.euro.who.int/__data/assets/pdf_file/0006/95127/E69920.pdf
Luxembourg	5 (2016)	6 (2016)	1 (2016)				Primary dental care is provided by private dental practitioners, and reimbursed (up to a 1334 LUF ceiling) at 100% of the agreed rate as noted in the statutes of the sickness funds.	In early 1999 there were 79 pharmacies in the country; 53 were public (run by self-employed pharmacists, but on concession from the state) and the private sector ran the remainder.	Antenatal care and postnatal care for mothers is given by private obstetricians and midwives, and reimbursed (at 100%) by the sickness funds.	Primary health care in Luxembourg is provided mainly by general practitioners (GPs) who are self-employed and mostly work in single practices. However, GPs have no gatekeeping role, so they are in competition with specialists to whom patients can go directly even for primary care	• Nearly all doctors in the country are self-employed and are paid by fee-for-service, irrespective of whether they practice in hospital or in their own outpatient practice. Only physicians working in the Centre Hospitalier du Luxembourg (CHL) and two other inpatient facilities are salaried by the hospital and even then the CNS pays the hospital a fee-for-service for all the medical services they…	2017	Hospital Data: https://stats.oecd.org/Index.aspx?ThemeTreeId=9# Other • http://www.euro.who.int/__data/assets/pdf_file/0011/355988/Health-Profile-Luxembourg-Eng.pdf?ua=1 • http://www.euro.who.int/__data/assets/pdf_file/0007/95128/E67498.pdf
Netherlands	0	134	411	0	58,565 (2016)		Oral healthcare is provided in primary care by private dentists and dental hygienists... The exact number of practices is unknown, but was estimated in 2014 at 5100 practices, implying that most dentists work in small independent practices.	private		mostly private and organized into networks	• The provision of healthcare services in the Netherlands has a tradition of private initiative, often with roots in charity along religious or ideological lines. • The operational role of the government in the delivery of services is very limited, as this is largely delegated to private initiative and non-governmental organizations • There are three types of pharmacy: public pharmacies, hospital…	2016	Hospital Data: https://stats.oecd.org/Index.aspx?ThemeTreeId=9# Other • http://www.euro.who.int/__data/assets/pdf_file/0016/314404/HIT_Netherlands.pdf
Norway	99%%			14446							• Most hospitals (somatic as well as psychiatric) are owned and managed by public authorities. Presently, they are organized as public institutions within the general framework of the county level bureaucracy. Thus, hospitals are bound to the legal framework of public services, with their emphasis on stability and accountability • In addition to the public hospital sector, there is a small privat…	2008	Hospital Data: https://stats.oecd.org/Index.aspx?ThemeTreeId=9# Other • http://www.euro.who.int/__data/assets/pdf_file/0010/95149/E68950.pdf
Poland	598 (2011)	0 (2011)	370 (2011)	184,549 (2011)		67,732 (2011)	At the end of 2017 there were 13 363 outpatient pharmacies, almost all of them privately owned, 24 dispensaries not for general public and 1 284 pharmacy outlets	Dental care is mainly provided by solo private dental practices. According to a 2016 survey, 46% of dentists worked in their own dental practices and a fourth were employed in therapeutic entities (NIL, 2016) (for types of health care providers see Fig. 2.2).			• In 2016 there were 926 hospitals in Poland, most of them (65%) public (Table 4.1). The majority of public hospitals (462 or 77%) operate in the form of the so-called independent public health care units (SPZOZs; see Box 2.3). Their ownership structure is fragmented: it is divided between the three levels • Private hospitals operate mainly as companies governed by the Commercial Companies Code. …	2019	Hospital Data: https://stats.oecd.org/Index.aspx?ThemeTreeId=9# Other • 2019 Health Systems in Transition https://apps.who.int/iris/bitstream/handle/10665/325143/18176127-eng.pdf?sequence=1
Portugal	111	58	56	24050	7220	3683	Since the NHS does not offer extensive dental care coverage, dentists work almost exclusively in the private sector.	Unlike other health staff, dentists and most pharmacists do not work for the NHS, and they do not have a clearly defined career path.			• Portuguese primary care is delivered by a mix of public and private health service providers. The NHS predominantly provides primary care and acute general and specialized hospital care. Dental consultations, diagnostic services, renal dialysis and rehabilitation are more commonly provided in the private sector (but with public funding to a considerable extent) under contractual arrangements wi…	2017	Hospital Data: https://stats.oecd.org/Index.aspx?ThemeTreeId=9# Other • 2017 health Systems in Transition http://www.euro.who.int/__data/assets/pdf_file/0007/337471/HiT-Portugal.pdf?ua=1
Slovakia							Dental practices, except for few cases, are privately owned, providing good geographic coverage.	Almost all of the 1931 public pharmacies are in private ownership.		Primary care services are provided by general practitioners (GPs) predominantly working in private practices	• Inpatient care is provided in general and in specialized hospitals, which are owned and managed by a range of actors, including ministries, regions, municipalities, private entities and non-governmental organizations. • Almost all outpatient facilities are in private hands. A proportion of outpatient specialists are employed by hospitals and provide ambulatory care in polyclinics attached to ho…	2016	Hospital Data: https://stats.oecd.org/Index.aspx?ThemeTreeId=9# Other • http://www.euro.who.int/__data/assets/pdf_file/0011/325784/HiT-Slovakia.pdf?ua=1
Slovenia	26	0	3 (2018)	9193	0	101	A particular characteristic of dental care is the rather high share of purely private providers (not working under a contract with the HIIS), at approximately 15% of all active dentists. In addition, more than 40% are private providers who are working under contract with the HIIS.	As of December 2014, there were 1097 pharmacists in the pharmacy network (819 in public pharmacies and 278 in private pharmacies).			• Primary care is provided mostly by a network of community-level primary health care centres, owned and managed by municipalities; this covers around 76% of physicians and 42% of dentists working in primary care. They provide general practice/family medicine services; emergency medical aid; health care for women, children and teenagers; community nursing; laboratory and other diagnostic faciliti…	2016	Hospital Data: https://stats.oecd.org/Index.aspx?ThemeTreeId=9# Other • http://www.euro.who.int/__data/assets/pdf_file/0018/312147/HiT-Slovenia_rev3.pdf?ua=1
Spain	343 (2016)	120 (2016)	301 (2016)	94,640 (2016)	16,899 (2016)	26,328 (2016)	Dental care in Spain is predominantly provided by private solo or group practices, with negligible participation of public providers and no major changes in recent years.	In the case of pharmacists, although there is a salaried workforce working in public hospitals, the vast majority are working as private providers owning their own retailing pharmacy			• The private sector is an important player in the Spanish health system. The private sector provides voluntary health insurance schemes to individuals. It constitutes the alternative network for 80% of the civil servants insured within the MF; it provides dental care and optical care not covered by the national health system, and as observed, it is closely intertwined with the public sector, spe…	2018	Hospital Data: https://stats.oecd.org/Index.aspx?ThemeTreeId=9# Other • http://www.euro.who.int/__data/assets/pdf_file/0008/378620/hit-spain-eng.pdf
Sweden							1/2-1/2: 2012, 3562 private; 4137 public. Source https://tandlakarforbundet.se/app/uploads/2017/01/tdl-siffror-2015-hog-uppslag.pdf			Even if primary care is mainly publicly provided, there are also private providers at primary level	• In 2000, 25% of all physician consultations in outpatient care were conducted at private facilities. They are private in the sense that they are privately run, but the majority of them have contracts with the county council and are reimbursed with public funds for seeing patients.	2008 / 2015	Hospital Data: https://stats.oecd.org/Index.aspx?ThemeTreeId=9# Other • http://www.euro.who.int/__data/assets/pdf_file/0020/96410/E73430.pdf; http://www.nejm.org/doi/10.1056/NEJMp1411430
Switzerland	0.21	0.25	0.54				Dental care in Switzerland is mainly provided by ambulatory dentists in individual practices				• About 21% of hospitals are publicly owned and managed either as part of the administration or as public companies; 25% are run by a non-profit organization, which can be a foundation, an association or a cooperative; and more than half of all hospitals are privately owned (including stock companies, limited liability companies and individuals). Nevertheless, almost two thirds (about 65%) of all…	2015	Hospital Data: https://stats.oecd.org/Index.aspx?ThemeTreeId=9# Other • http://www.euro.who.int/__data/assets/pdf_file/0010/293689/Switzerland-HiT.pdf?ua=1
United Kingdom				167589							private provision ~6% of NHS caseload for elective surgery (2017) (515,000).	2008	Hospital Data: https://stats.oecd.org/Index.aspx?ThemeTreeId=9# Other •https://www.hsj.co.uk/quality-and-performance/private-sector-could-do-extra-100000-ops/7023287.article
